# Supplementary material for: Discovering New QTNs and Candidate Genes Associated with Rice-Grain-Related Traits within a Collection of Northeast Core Set and Rice Landraces
Source: Plants (Basel). 2024 Jun 19;13(12):1707. doi: 10.3390/plants13121707 (PMC11207502; doi:10.3390/plants13121707)
Supplement: Supplementary file 1 [file plants-13-01707-s001.zip]

Archive with 12 entries (12 files):
- Supplementary Figures/Figure S1. Structure bar plot of 483 rice accessions..jpg
- Supplementary Figures/Figure S2. Venn diagram showing the number of overlapping QTNs by different methods.jpg
- Supplementary Figures/Figure S3. Heat map of chromatin states of 60 candidate genes..jpg
- Supplementary Figures/Figure S4. LD block of significant QTN qGL-5-1 associated to GL trait.jpg
- Supplementary Figures/Figure S5. LD block of significant QTN qAro-8-4 associated to aroma trait.jpg
- Supplementary Figures/Figure S6. LD block of significant QTN qGW-6-1 associated to GW trait.jpg
- Table S1. List of 483 rice accessions with their IC numbers and states..xlsx
- Table S2. Detailed information of enriched GO terms of 60 candidate loci for rice grain related traits..xlsx
- Table S3. Enriched TO terms of 60 candidate genes for rice grain related trait.xlsx
- Table S4. List of Mapman pathways associated with 60 candidate loci..xlsx
- Table S5. Detailed information of enriched chromatin states of 60 candidate genes for grain related traits using PlantGSAD.xlsx
- Table S6. The FPKM expression values in different tissues of the 60 candidate genes for four rice grain related traits..xlsx
