# Supplementary material for: Discovering New QTNs and Candidate Genes Associated with Rice-Grain-Related Traits within a Collection of Northeast Core Set and Rice Landraces
Source: Plants (Basel). 2024 Jun 19;13(12):1707. doi: 10.3390/plants13121707 (PMC11207502; doi:10.3390/plants13121707)
Supplement: Supplementary file 1 [file plants-13-01707-s001.zip › Table S1. List of 483 rice accessions with their IC numbers and states..xlsx]

## Sheet: Table S1
Table S1 - List of 483 rice accessions with their IC numbers and states.
	S.No	IC nos	State
	1	IC207925	Meghalaya
	2	IC207949	Meghalaya
	3	IC137492	Meghalaya
	4	IC89115	Assam
	5	IC89151	Assam
	6	IC464026	Nagaland
	7	IC464031	Nagaland
	8	IC464129	Arunachal Pradesh
	9	IC464170	Arunachal Pradesh
	10	IC137446	Meghalaya
	11	IC464280	Arunachal Pradesh
	12	IC137448	Meghalaya
	13	IC464315	Arunachal Pradesh
	14	IC464365	Assam
	15	IC464399	Assam
	16	IC464418	Assam
	17	IC464435	Assam
	18	IC464449	Assam
	19	IC464478	Tripura
	20	IC464493	Tripura
	21	IC464510	Tripura
	22	IC464521	Tripura
	23	IC464532	Tripura
	24	IC464554	Manipur
	25	IC464570	Manipur
	26	IC464615	Manipur
	27	IC464620	Manipur
	28	IC464628	Manipur
	29	IC464666	Assam
	30	IC462338	Meghalaya
	31	IC465005	Arunachal Pradesh
	32	IC465014	Arunachal Pradesh
	33	IC465135	Arunachal Pradesh
	34	IC465136	Assam
	35	IC465126	Nagaland
	36	IC465157	Assam
	37	IC465177	Assam
	38	IC465184	Assam
	39	IC465229	Assam
	40	IC461710	Assam
	41	IC465361	Manipur
	42	IC461711	Assam
	43	IC465404	Assam
	44	IC465387	Nagaland
	45	IC211471	Arunachal Pradesh
	46	IC211473	Andhra Pradesh
	47	IC211483	Andhra Pradesh
	48	IC211493	Arunachal Pradesh
	49	IC211497	Arunachal Pradesh
	50	IC211746	Arunachal Pradesh
	51	IC211756	Arunachal Pradesh
	52	IC219317	Arunachal Pradesh
	53	IC203872	Meghalaya
	54	IC203880	Meghalaya
	55	IC203885	Meghalaya
	56	IC461922	Assam
	57	IC24383	Meghalaya
	58	IC203917	Assam
	59	IC203919	Assam
	60	IC204015	Assam
	61	IC204376	Assam
	62	IC204378	Assam
	63	IC204382	Assam
	64	IC461915	Assam
	65	IC204385	Assam
	66	IC249220	Meghalaya
	67	IC249222	Arunachal Pradesh
	68	IC253417	Arunachal Pradesh
	69	IC253418	Arunachal Pradesh
	70	IC253423	Arunachal Pradesh
	71	IC465565	Arunachal Pradesh
	72	IC465578	Nagaland
	73	IC465590	Nagaland
	74	IC465628	Nagaland
	75	IC466362	Arunachal Pradesh
	76	IC466370	Arunachal Pradesh
	77	IC461921	Arunachal Pradesh
	78	IC466354	Arunachal Pradesh
	79	IC466380	Nagaland
	80	IC466387	Nagaland
	81	IC466409	Nagaland
	82	IC466410	Arunachal Pradesh
	83	IC466426	Arunachal Pradesh
	84	IC466449	Assam
	85	IC466471	Assam
	86	IC466483	Assam
	87	IC466486	Assam
	88	IC465605	Assam
	89	IC466563	Assam
	90	IC466583	Assam
	91	IC466614	Assam
	92	IC461333	Manipur
	93	IC139962	Meghalaya
	94	IC540459	Meghalaya
	95	IC200595	Arunachal Pradesh
	96	IC206002	Arunachal Pradesh
	97	IC208174	Arunachal Pradesh
	98	IC208180	Assam
	99	IC208171	Nagaland
	100	IC85930	Assam
	101	IC463032	Assam
	102	IC463033	Assam
	103	IC463054	Assam
	104	IC463059	Assam
	105	IC463106	Nagaland
	106	IC463115	Arunachal Pradesh
	107	IC463116	Arunachal Pradesh
	108	IC463137	Arunachal Pradesh
	109	IC463139	Meghalaya
	110	IC463158	Meghalaya
	111	IC463182	Assam
	112	IC463183	Assam
	113	IC466411	Assam
	114	IC463218	Mizoram
	115	IC466455X	Mizoram
	116	IC463217	Mizoram
	117	IC463332	Mizoram
	118	IC463335	Mizoram
	119	IC464386	Mizoram
	120	IC463675	Assam
	121	IC463673	meghalaya
	122	IC463696	Assam
	123	IC463706	Assam
	124	IC463704	Assam
	125	IC463721	Assam
	126	IC463742	Assam
	127	IC463743	Assam
	128	IC463756	Assam
	129	IC463748	Meghalaya
	130	IC463767	Meghalaya
	131	IC463774	Meghalaya
	132	IC463835	Meghalaya
	133	IC463877	Meghalaya
	134	IC463966	Assam
	135	IC463981	Assam
	136	IC137441	Arunachal Pradesh
	137	IC464004	Assam
	138	IC464035	Assam
	139	IC464163	Andhra Pradesh
	140	IC464162	Andhra Pradesh
	141	IC467597	Arunachal Pradesh
	142	IC464191	Arunachal Pradesh
	143	IC464246	Arunachal Pradesh
	144	IC464355	Arunachal Pradesh
	145	IC464382	Arunachal Pradesh
	146	IC464072	Andhra Pradesh
	147	IC464408	Assam
	148	IC464481	Assam
	149	IC461253X	Assam
	150	IC464627	Assam
	151	IC462310	Assam
	152	IC462319	Assam
	153	IC465172	Assam
	154	IC461291	Assam
	155	IC465364	Assam
	156	IC211484	Assam
	157	IC211490	Assam
	158	IC211542	Assam
	159	IC204381	Assam
	160	IC206003	Tripura
	161	IC465569	Tripura
	162	IC466373	Tripura
	163	IC466402	Tripura
	164	IC466405	Tripura
	165	IC466442	Tripura
	166	IC466582	Manipur
	167	IC466951	Manipur
	168	IC137508	Manipur
	169	IC139963	Manipur
	170	IC89094	Manipur
	171	IC89194	Assam
	172	IC207883	Manipur
	173	IC144585	Manipur
	174	IC144603	Assam
	175	IC144640	Assam
	176	IC146037	Meghalaya
	177	IC146055	Meghalaya
	178	IC146044	Meghalaya
	179	IC146061	Meghalaya
	180	IC146064	Meghalaya
	181	IC20059	Meghalaya
	182	IC146063	Meghalaya
	183	IC146079	Meghalaya
	184	IC146148	Meghalaya
	185	EC339879	Meghalaya
	186	EC339875P	Meghalaya
	187	EC339889P	Meghalaya
	188	IC200572	Meghalaya
	189	IC200599	Assam
	190	IC207882	Arunachal Pradesh
	191	IC548353	Uttarakhand
	192	IC548354	Uttarakhand
	193	IC548358	Uttarakhand
	194	IC548359	Uttarakhand
	195	IC548360	Uttarakhand
	196	IC548363	Uttarakhand
	197	IC548372	Uttarakhand
	198	IC548373	Uttarakhand
	199	IC548375	Uttarakhand
	200	IC548376	Uttarakhand
	201	IC548379	Uttarakhand
	202	IC548381	Uttarakhand
	203	IC548382	Uttarakhand
	204	IC548383	Uttarakhand
	205	IC548385	Uttarakhand
	206	IC548386	Uttarakhand
	207	IC548389	Uttarakhand
	208	IC548390	Uttarakhand
	209	IC548391	Uttarakhand
	210	IC548392	Uttarakhand
	211	IC548393	Uttarakhand
	212	IC548395	Uttarakhand
	213	IC548396	Uttarakhand
	214	IC548398	Uttarakhand
	215	IC548400	Uttarakhand
	216	IC548401	Uttarakhand
	217	IC548402	Uttarakhand
	218	IC548403	Uttarakhand
	219	IC548404	Uttarakhand
	220	IC548405	Uttarakhand
	221	IC548410	Uttarakhand
	222	IC548415	Uttarakhand
	223	IC548416	Uttarakhand
	224	IC548417	Uttarakhand
	225	IC548419	Uttarakhand
	226	IC548622	Uttarakhand
	227	IC548638	Uttarakhand
	228	IC548639	Uttarakhand
	229	IC548644	Uttarakhand
	230	IC548651	Uttarakhand
	231	IC548652	Uttarakhand
	232	IC548656	Uttarakhand
	233	IC548667	Uttarakhand
	234	IC548675	Uttarakhand
	235	IC548677	Uttarakhand
	236	IC548680	Uttarakhand
	237	IC548682	Uttarakhand
	238	IC548693	Uttarakhand
	239	IC548715	Uttarakhand
	240	IC548716	Uttarakhand
	241	IC556508	Uttarakhand
	242	IC556509	Uttarakhand
	243	IC556510	Uttarakhand
	244	IC556512	Uttarakhand
	245	IC556514	Uttarakhand
	246	IC556515	Uttarakhand
	247	IC556516	Uttarakhand
	248	IC556520	Uttarakhand
	249	IC556521	Uttarakhand
	250	IC556522	Uttarakhand
	251	IC556523	Uttarakhand
	252	IC556529	Uttarakhand
	253	IC556530	Uttarakhand
	254	IC556531	Uttarakhand
	255	IC556532	Uttarakhand
	256	IC556533	Uttarakhand
	257	IC556542	Uttarakhand
	258	IC556543	Uttarakhand
	259	IC556544	Uttarakhand
	260	IC556545	Uttarakhand
	261	IC556547	Uttarakhand
	262	IC556554	Uttarakhand
	263	IC556555	Uttarakhand
	264	IC556556	Uttarakhand
	265	IC556557	Uttarakhand
	266	IC556558	Uttarakhand
	267	IC556559	Uttarakhand
	268	IC556560	Uttarakhand
	269	IC556564	Uttarakhand
	270	IC566779	Uttarakhand
	271	IC566780	Uttarakhand
	272	IC566781	Uttarakhand
	273	IC566783	Uttarakhand
	274	IC566784	Uttarakhand
	275	IC566788	Uttarakhand
	276	IC566789	Uttarakhand
	277	IC566791	Uttarakhand
	278	IC566797	Uttarakhand
	279	IC566798	Uttarakhand
	280	IC566799	Uttarakhand
	281	IC566801	Uttarakhand
	282	IC566802	Uttarakhand
	283	IC566804	Uttarakhand
	284	IC566805	Uttarakhand
	285	IC566806	Uttarakhand
	286	IC566808	Uttarakhand
	287	IC566809	Uttarakhand
	288	IC566811	Uttarakhand
	289	IC566812	Uttarakhand
	290	IC566813	Uttarakhand
	291	IC566814	Uttarakhand
	292	IC566816	Uttarakhand
	293	IC566821	Uttarakhand
	294	IC566822	Uttarakhand
	295	IC566823	Uttarakhand
	296	IC566824	Uttarakhand
	297	IC566832	Uttarakhand
	298	IC566833	Uttarakhand
	299	IC566834	Uttarakhand
	300	IC566835	Uttarakhand
	301	IC566836	Uttarakhand
	302	IC566840	Uttarakhand
	303	IC566841	Uttarakhand
	304	IC566848	Uttarakhand
	305	IC566850	Uttarakhand
	306	IC566852	Uttarakhand
	307	IC566856	Uttarakhand
	308	IC582486	Uttarakhand
	309	IC582487	Uttarakhand
	310	IC582489	Uttarakhand
	311	IC582490	Uttarakhand
	312	IC582411	Uttarakhand
	313	IC582493	Uttarakhand
	314	IC582494	Uttarakhand
	315	IC582495	Uttarakhand
	316	IC582498	Uttarakhand
	317	IC582499	Uttarakhand
	318	IC582505	Uttarakhand
	319	IC582506	Uttarakhand
	320	IC582507	Uttarakhand
	321	IC582512	Uttarakhand
	322	IC582513	Uttarakhand
	323	IC582515	Uttarakhand
	324	IC582518	Uttarakhand
	325	IC582523	Uttarakhand
	326	IC582524	Uttarakhand
	327	IC582525	Uttarakhand
	328	IC399069	West Bengal
	329	IC257688	West Bengal
	330	IC594030	West Bengal
	331	IC619245	West Bengal
	332	IC310449	West Bengal
	333	IC421216	West Bengal
	334	IC618964	West Bengal
	335	IC267420	West Bengal
	336	IC619254	West Bengal
	337	IC619255	West Bengal
	338	IC618970	West Bengal
	339	IC619259	West Bengal
	340	IC569443	West Bengal
	341	IC618972	West Bengal
	342	IC618974	West Bengal
	343	IC618975	West Bengal
	344	IC421287	West Bengal
	345	IC619260	West Bengal
	346	IC261548	West Bengal
	347	IC462644	West Bengal
	348	IC619253	West Bengal
	349	IC618965	West Bengal
	350	IC618968	West Bengal
	351	IC619249	West Bengal
	352	IC619261	West Bengal
	353	IC619258	West Bengal
	354	IC619247	West Bengal
	355	IC619262	West Bengal
	356	IC618969	West Bengal
	357	IC619257	West Bengal
	358	IC618973	West Bengal
	359	IC619256	West Bengal
	360	IC310444	West Bengal
	361	IC622633	Uttar Pradesh
	362	IC622634	Uttar Pradesh
	363	IC622635	Uttar Pradesh
	364	IC622636	Uttar Pradesh
	365	IC622637	Uttar Pradesh
	366	IC623257	Uttar Pradesh
	367	IC622638	Uttar Pradesh
	368	IC622639	Uttar Pradesh
	369	IC622640	Uttar Pradesh
	370	IC622641	Uttar Pradesh
	371	IC622642	Uttar Pradesh
	372	IC623267	Uttar Pradesh
	373	IC623259	Uttar Pradesh
	374	IC622643	Uttar Pradesh
	375	IC623260	Uttar Pradesh
	376	IC622644	Uttar Pradesh
	377	IC622645	Uttar Pradesh
	378	IC622646	Uttar Pradesh
	379	IC623261	Uttar Pradesh
	380	IC622648	Uttar Pradesh
	381	IC622649	Uttar Pradesh
	382	IC622650	Uttar Pradesh
	383	IC622651	Uttar Pradesh
	384	IC622652	Uttar Pradesh
	385	IC623262	Uttar Pradesh
	386	IC623264	Uttar Pradesh
	387	IC623263	Uttar Pradesh
	388	IC622653	Uttar Pradesh
	389	IC623265	Uttar Pradesh
	390	IC622654	Uttar Pradesh
	391	IC622655	Uttar Pradesh
	392	IC622656	Uttar Pradesh
	393	IC622657	Uttar Pradesh
	394	IC622658	Uttar Pradesh
	395	IC623266	Uttar Pradesh
	396	IC622659	Uttar Pradesh
	397	IC554656	Uttar Pradesh
	398	IC622660	Uttar Pradesh
	399	IC623268	Uttar Pradesh
	400	IC623269	Uttar Pradesh
	401	IC622661	Uttar Pradesh
	402	IC622662	Uttar Pradesh
	403	IC622663	Uttar Pradesh
	404	IC622664	Uttar Pradesh
	405	IC623270	Uttar Pradesh
	406	IC622665	Uttar Pradesh
	407	IC623271	Uttar Pradesh
	408	IC296798	Andaman
	409	IC584311	Andaman
	410	IC584312	Andaman
	411	IC636815	Andaman
	412	IC636816	Andaman
	413	IC636819	Andaman
	414	IC0638781	Andaman
	415	IC0638782	Andaman
	416	IC0638783	Andaman
	417	IC296768	Andaman
	418	IC395872	Andaman
	419	IC613819	Jharkhand
	420	IC613820	Jharkhand
	421	IC613821	Jharkhand
	422	IC613822	Jharkhand
	423	IC613823	Jharkhand
	424	IC613824	Jharkhand
	425	IC617758	Jharkhand
	426	IC0622713	Jharkhand
	427	IC0622712	Jharkhand
	428	IC613825	Jharkhand
	429	IC613826	Jharkhand
	430	IC0622714	Jharkhand
	431	IC0622715	Jharkhand
	432	IC622716	Jharkhand
	433	IC622717	Jharkhand
	434	IC627926	Jharkhand
	435	IC622718	Jharkhand
	436	IC613827	Jharkhand
	437	IC0622719	Jharkhand
	438	IC0627927	Jharkhand
	439	IC613828	Jharkhand
	440	IC613829	Jharkhand
	441	IC617726	Chhattisgarh
	442	IC0622694	Chhattisgarh
	443	IC617727	Chhattisgarh
	444	IC0623311	Chhattisgarh
	445	IC0623312	Chhattisgarh
	446	IC617728	Chhattisgarh
	447	IC0622695	Chhattisgarh
	448	IC617729	Chhattisgarh
	449	IC617730	Chhattisgarh
	450	IC0622696	Chhattisgarh
	451	IC617731	Chhattisgarh
	452	IC0622697	Chhattisgarh
	453	IC0622698	Chhattisgarh
	454	IC0623313	Chhattisgarh
	455	IC0622699	Chhattisgarh
	456	IC617732	Chhattisgarh
	457	IC617733	Chhattisgarh
	458	IC0623314	Chhattisgarh
	459	IC0627924	Chhattisgarh
	460	IC0622700	Chhattisgarh
	461	IC0622701	Chhattisgarh
	462	IC0622702	Chhattisgarh
	463	IC0622703	Chhattisgarh
	464	IC617734	Chhattisgarh
	465	IC0623315	Chhattisgarh
	466	IC617735	Chhattisgarh
	467	IC0622704	Chhattisgarh
	468	IC617736	Chhattisgarh
	469	IC0627925	Chhattisgarh
	470	IC617737	Chhattisgarh
	471	IC617738	Chhattisgarh
	472	IC617739	Chhattisgarh
	473	IC617740	Chhattisgarh
	474	IC0622705	Chhattisgarh
	475	IC617741	Chhattisgarh
	476	IC0622706	Chhattisgarh
	477	IC0622707	Chhattisgarh
	478	IC0622708	Chhattisgarh
	479	IC0622709	Chhattisgarh
	480	IC617742	Chhattisgarh
	481	IC617743	Chhattisgarh
	482	IC617744	Chhattisgarh
	483	IC0622710	Chhattisgarh
