# Supplementary material for: Discovering New QTNs and Candidate Genes Associated with Rice-Grain-Related Traits within a Collection of Northeast Core Set and Rice Landraces
Source: Plants (Basel). 2024 Jun 19;13(12):1707. doi: 10.3390/plants13121707 (PMC11207502; doi:10.3390/plants13121707)
Supplement: Supplementary file 1 [file plants-13-01707-s001.zip › Table S2. Detailed information of enriched GO terms of 60 candidate loci for rice grain related traits..xlsx]

## Sheet: Table S2- Gene ontology
Table S2- Detailed information of enriched GO terms of 60 candidate loci for rice grain related traits.
Gene Set Name(NO. Genes)	Description	Category	NO. Genes in Overlap (k)	p value	FDR
REGULATION_OF_BIOLOGICAL_QUALITY(178)	GO:0065008 regulation of biological quality, GOslim:biological_process	GO_BP	4	2.44e-14	1.3e-11
CELL_REDOX_HOMEOSTASIS(107)	GO:0045454 cell redox homeostasis, GOslim:biological_process	GO_BP	3	1.63e-12	6.34e-10
CELLULAR_HOMEOSTASIS(120)	GO:0019725 cellular homeostasis, GOslim:biological_process	GO_BP	3	3.09e-11	6.96e-09
BIOLOGICAL_REGULATION(2100)	GO:0065007 biological regulation, GOslim:biological_process	GO_BP	12	1.57e-10	2.69e-08
ETHER_METABOLIC_PROCESS(5)	GO:0018904 ether metabolic process, GOslim:biological_process	GO_BP	1	4.01e-10	3.18e-08
GLYCEROL_ETHER_METABOLIC_PROCESS(5)	GO:0006662 glycerol ether metabolic process, GOslim:biological_process	GO_BP	1	4.01e-10	3.18e-08
MAINTENANCE_OF_LOCATION(5)	GO:0051235 maintenance of location, GOslim:biological_process	GO_BP	1	4.01e-10	3.18e-08
MAINTENANCE_OF_LOCATION_IN_CELL(5)	GO:0051651 maintenance of location in cell, GOslim:biological_process	GO_BP	1	4.01e-10	3.18e-08
MAINTENANCE_OF_PROTEIN_LOCATION(5)	GO:0045185 maintenance of protein location, GOslim:biological_process	GO_BP	1	4.01e-10	3.18e-08
MAINTENANCE_OF_PROTEIN_LOCATION_IN_CELL(5)	GO:0032507 maintenance of protein location in cell, GOslim:biological_process	GO_BP	1	4.01e-10	3.18e-08
POSITIVE_REGULATION_OF_BIOLOGICAL_PROCESS(5)	GO:0048518 positive regulation of biological process, GOslim:biological_process	GO_BP	1	4.01e-10	3.18e-08
POSITIVE_REGULATION_OF_BIOSYNTHETIC_PROCESS(5)	GO:0009891 positive regulation of biosynthetic process, GOslim:biological_process	GO_BP	1	4.01e-10	3.18e-08
POSITIVE_REGULATION_OF_CELLULAR_BIOSYNTHETIC_PROCESS(5)	GO:0031328 positive regulation of cellular biosynthetic process, GOslim:biological_process	GO_BP	1	4.01e-10	3.18e-08
POSITIVE_REGULATION_OF_CELLULAR_METABOLIC_PROCESS(5)	GO:0031325 positive regulation of cellular metabolic process, GOslim:biological_process	GO_BP	1	4.01e-10	3.18e-08
POSITIVE_REGULATION_OF_CELLULAR_PROCESS(5)	GO:0048522 positive regulation of cellular process, GOslim:biological_process	GO_BP	1	4.01e-10	3.18e-08
POSITIVE_REGULATION_OF_GENE_EXPRESSION(5)	GO:0010628 positive regulation of gene expression, GOslim:biological_process	GO_BP	1	4.01e-10	3.18e-08
POSITIVE_REGULATION_OF_MACROMOLECULE_BIOSYNTHETIC_PROCESS(5)	GO:0010557 positive regulation of macromolecule biosynthetic process, GOslim:biological_process	GO_BP	1	4.01e-10	3.18e-08
POSITIVE_REGULATION_OF_MACROMOLECULE_METABOLIC_PROCESS(5)	GO:0010604 positive regulation of macromolecule metabolic process, GOslim:biological_process	GO_BP	1	4.01e-10	3.18e-08
POSITIVE_REGULATION_OF_METABOLIC_PROCESS(5)	GO:0009893 positive regulation of metabolic process, GOslim:biological_process	GO_BP	1	4.01e-10	3.18e-08
POSITIVE_REGULATION_OF_NITROGEN_COMPOUND_METABOLIC_PROCESS(5)	GO:0051173 positive regulation of nitrogen compound metabolic process, GOslim:biological_process	GO_BP	1	4.01e-10	3.18e-08
PROTEASOME_CORE_COMPLEX(23)	GO:0005839 proteasome core complex, GOslim:cellular_component	GO_CC	2	5.83e-20	6.24e-17
PROTEASOME_COMPLEX(24)	GO:0000502 proteasome complex, GOslim:cellular_component	GO_CC	2	3.14e-19	2.69e-16
ENDOPLASMIC_RETICULUM(77)	GO:0005783 endoplasmic reticulum, GOslim:cellular_component	GO_CC	3	4.93e-17	3.52e-14
CELL(5550)	GO:0005623 cell	GO_CC	22	6.57e-12	1.78e-09
CELL_PART(5550)	GO:0044464 cell part, GOslim:cellular_component	GO_CC	22	6.57e-12	1.78e-09
INTRACELLULAR(3733)	GO:0005622 intracellular, GOslim:cellular_component	GO_CC	17	4.08e-11	8.32e-09
INTRACELLULAR_PART(3107)	GO:0044424 intracellular part, GOslim:cellular_component	GO_CC	15	1.33e-10	2.47e-08
SIGNAL_PEPTIDASE_COMPLEX(5)	GO:0005787 signal peptidase complex, GOslim:cellular_component	GO_CC	1	4.01e-10	3.18e-08
CLATHRIN_COAT_OF_COATED_PIT(6)	GO:0030132 clathrin coat of coated pit, GOslim:cellular_component	GO_CC	1	7.57e-09	4.5e-07
COATED_PIT(6)	GO:0005905 coated pit, GOslim:cellular_component	GO_CC	1	7.57e-09	4.5e-07
INTRACELLULAR_ORGANELLE(2468)	GO:0043229 intracellular organelle, GOslim:cellular_component	GO_CC	12	1.34e-08	7.67e-07
ORGANELLE(2468)	GO:0043226 organelle, GOslim:cellular_component	GO_CC	12	1.34e-08	7.67e-07
CLATHRIN-COATED_VESICLE_MEMBRANE(7)	GO:0030665 clathrin-coated vesicle membrane, GOslim:cellular_component	GO_CC	1	6.92e-08	3.22e-06
CLATHRIN_COAT_OF_TRANS-GOLGI_NETWORK_VESICLE(7)	GO:0030130 clathrin coat of trans-Golgi network vesicle, GOslim:cellular_component	GO_CC	1	6.92e-08	3.22e-06
CLATHRIN_VESICLE_COAT(7)	GO:0030125 clathrin vesicle coat, GOslim:cellular_component	GO_CC	1	6.92e-08	3.22e-06
TRANS-GOLGI_NETWORK_TRANSPORT_VESICLE(7)	GO:0030140 trans-Golgi network transport vesicle, GOslim:cellular_component	GO_CC	1	6.92e-08	3.22e-06
TRANS-GOLGI_NETWORK_TRANSPORT_VESICLE_MEMBRANE(7)	GO:0012510 trans-Golgi network transport vesicle membrane, GOslim:cellular_component	GO_CC	1	6.92e-08	3.22e-06
CLATHRIN-COATED_VESICLE(8)	GO:0030136 clathrin-coated vesicle, GOslim:cellular_component	GO_CC	1	3.89e-07	1.6e-05
INTRACELLULAR_MEMBRANE-BOUNDED_ORGANELLE(1808)	GO:0043231 intracellular membrane-bounded organelle, GOslim:cellular_component	GO_CC	9	1.02e-06	3.96e-05
MEMBRANE-BOUNDED_ORGANELLE(1821)	GO:0043227 membrane-bounded organelle, GOslim:cellular_component	GO_CC	9	1.17e-06	4.41e-05
MANNOSYLTRANSFERASE_ACTIVITY(1)	GO:0000030 mannosyltransferase activity, GOslim:molecular_function	GO_MF	1	8.98e-28	3.84e-24
THREONINE-TYPE_ENDOPEPTIDASE_ACTIVITY(23)	GO:0004298 threonine-type endopeptidase activity, GOslim:molecular_function	GO_MF	2	5.83e-20	6.24e-17
THREONINE-TYPE_PEPTIDASE_ACTIVITY(23)	GO:0070003 threonine-type peptidase activity, GOslim:molecular_function	GO_MF	2	5.83e-20	6.24e-17
DIHYDROLIPOYL_DEHYDROGENASE_ACTIVITY(4)	GO:0004148 dihydrolipoyl dehydrogenase activity, GOslim:molecular_function	GO_MF	1	6.65e-12	1.78e-09
ER_RETENTION_SEQUENCE_BINDING(5)	GO:0046923 ER retention sequence binding, GOslim:molecular_function	GO_MF	1	4.01e-10	3.18e-08
PEPTIDE_BINDING(6)	GO:0042277 peptide binding, GOslim:molecular_function	GO_MF	1	7.57e-09	4.5e-07
SIGNAL_SEQUENCE_BINDING(6)	GO:0005048 signal sequence binding, GOslim:molecular_function	GO_MF	1	7.57e-09	4.5e-07
HYDROGEN-TRANSLOCATING_PYROPHOSPHATASE_ACTIVITY(7)	GO:0009678 hydrogen-translocating pyrophosphatase activity, GOslim:molecular_function	GO_MF	1	6.92e-08	3.22e-06
OXIDOREDUCTASE_ACTIVITY,_ACTING_ON_A_SULFUR_GROUP_OF_DONORS(71)	GO:0016667 oxidoreductase activity, acting on a sulfur group of donors, GOslim:molecular_function	GO_MF	2	2.29e-07	1e-05
OXIDOREDUCTASE_ACTIVITY,_ACTING_ON_A_SULFUR_GROUP_OF_DONORS,_NAD_OR_NADP_AS_ACCEPTOR(9)	GO:0016668 oxidoreductase activity, acting on a sulfur group of donors, NAD or NADP as acceptor, GOslim:molecular_function	GO_MF	1	1.56e-06	5.66e-05
CHLORIDE_CHANNEL_ACTIVITY(10)	GO:0005254 chloride channel activity, GOslim:molecular_function	GO_MF	1	4.87e-06	0.000157
PHOSPHOLIPASE_D_ACTIVITY(10)	GO:0004630 phospholipase D activity, GOslim:molecular_function	GO_MF	1	4.87e-06	0.000157
VOLTAGE-GATED_CHLORIDE_CHANNEL_ACTIVITY(10)	GO:0005247 voltage-gated chloride channel activity, GOslim:molecular_function	GO_MF	1	4.87e-06	0.000157
SIGNAL_PEPTIDASE_ACTIVITY(12)	GO:0009003 signal peptidase activity, GOslim:molecular_function	GO_MF	1	2.84e-05	0.000778
GTPASE_ACTIVITY(111)	GO:0003924 GTPase activity, GOslim:molecular_function	GO_MF	2	5.38e-05	0.00142
TRANSCRIPTION_ACTIVATOR_ACTIVITY(13)	GO:0016563 transcription activator activity, GOslim:molecular_function	GO_MF	1	5.69e-05	0.00148
PROTEIN_BINDING(2762)	GO:0005515 protein binding, GOslim:molecular_function	GO_MF	10	6.44e-05	0.00164
CATALYTIC_ACTIVITY(9113)	GO:0003824 catalytic activity, GOslim:molecular_function	GO_MF	21	9.95e-05	0.00237
MAP_KINASE_ACTIVITY(16)	GO:0004707 MAP kinase activity, GOslim:molecular_function	GO_MF	1	0.000284	0.00593
RECEPTOR_SIGNALING_PROTEIN_ACTIVITY(16)	GO:0005057 receptor signaling protein activity, GOslim:molecular_function	GO_MF	1	0.000284	0.00593
RECEPTOR_SIGNALING_PROTEIN_SERINE/THREONINE_KINASE_ACTIVITY(16)	GO:0004702 receptor signaling protein serine/threonine kinase activity, GOslim:molecular_function	GO_MF	1	0.000284	0.00593
BINDING(11705)	GO:0005488 binding, GOslim:molecular_function	GO_MF	24	0.000287	0.00597
MOLECULAR_FUNCTION(45432)	GO:0003674 molecular_function, GOslim:molecular_function	GO_MF	59	0.000404	0.00827
ANION_CHANNEL_ACTIVITY(17)	GO:0005253 anion channel activity, GOslim:molecular_function	GO_MF	1	0.000432	0.00864
VOLTAGE-GATED_ANION_CHANNEL_ACTIVITY(17)	GO:0008308 voltage-gated anion channel activity, GOslim:molecular_function	GO_MF	1	0.000432	0.00864
TRANSCRIPTION_REGULATOR_ACTIVITY(989)	GO:0030528 transcription regulator activity, GOslim:molecular_function	GO_MF	5	0.000581	0.0112
DOUBLE-STRANDED_RNA_BINDING(18)	GO:0003725 double-stranded RNA binding, GOslim:molecular_function	GO_MF	1	0.00063	0.0119
MOLECULAR_TRANSDUCER_ACTIVITY(167)	GO:0060089 molecular transducer activity, GOslim:molecular_function	GO_MF	2	0.00155	0.0278
SIGNAL_TRANSDUCER_ACTIVITY(167)	GO:0004871 signal transducer activity, GOslim:molecular_function	GO_MF	2	0.00155	0.0278
PYROPHOSPHATASE_ACTIVITY(759)	GO:0016462 pyrophosphatase activity, GOslim:molecular_function	GO_MF	4	0.00221	0.0385
HYDROLASE_ACTIVITY,_ACTING_ON_ACID_ANHYDRIDES,_IN_PHOSPHORUS-CONTAINING_ANHYDRIDES(761)	GO:0016818 hydrolase activity, acting on acid anhydrides, in phosphorus-containing anhydrides, GOslim:molecular_function	GO_MF	4	0.00226	0.0392
HYDROLASE_ACTIVITY,_ACTING_ON_ACID_ANHYDRIDES(775)	GO:0016817 hydrolase activity, acting on acid anhydrides, GOslim:molecular_function	GO_MF	4	0.00261	0.0449
