# Supplementary material for: Discovering New QTNs and Candidate Genes Associated with Rice-Grain-Related Traits within a Collection of Northeast Core Set and Rice Landraces
Source: Plants (Basel). 2024 Jun 19;13(12):1707. doi: 10.3390/plants13121707 (PMC11207502; doi:10.3390/plants13121707)
Supplement: Supplementary file 1 [file plants-13-01707-s001.zip › Table S3. Enriched TO terms of 60 candidate genes for rice grain related trait.xlsx]

## Sheet: Sheet1
Table S3: Enriched TO terms of 60 candidate genes for rice grain related trait
Gene Set Name(NO. Genes)	Description	Category	NO. Genes in Overlap (k)	p value	FDR
DITERPENOID_PHYTOALEXIN_CONTENT(2)	TO:0002669 diterpenoid phytoalexin content	TO	1	5.6e-19	5.84e-17
FLAVONOID_CONTENT(2)	TO:0000290 flavonoid content	TO	1	5.6e-19	5.84e-17
CHALKY_ENDOSPERM(7)	TO:0000266 chalky endosperm	TO	1	6.92e-08	4.81e-06
TILLER_ANGLE(9)	TO:0000567 tiller angle	TO	1	1.56e-06	8.13e-05
SHOOT_AXIS_MORPHOLOGY_TRAIT(128)	TO:0000739 shoot axis morphology trait	TO	2	0.000201	0.00839
ENDOSPERM_MORPHOLOGY_TRAIT(17)	TO:0000575 endosperm morphology trait	TO	1	0.000432	0.015
ENDOSPERM_QUALITY(18)	TO:0000587 endosperm quality	TO	1	0.00063	0.018
METABOLITE_CONTENT_TRAIT(151)	TO:0000281 metabolite content trait	TO	2	0.000759	0.018
DEHULLED_GRAIN_WIDTH(20)	TO:0000402 dehulled grain width	TO	1	0.00121	0.018
FRUIT_WIDTH(20)	TO:0002627 fruit width	TO	1	0.00121	0.018
FRUIT_LENGTH(20)	TO:0002626 fruit length	TO	1	0.00121	0.018
PORTION_OF_PLANT_TISSUE_MORPHOLOGY_TRAIT(19)	TO:0000843 portion of plant tissue morphology trait	TO	1	0.000885	0.018
GRAIN_LENGTH(20)	TO:0000734 grain length	TO	1	0.00121	0.018
GRAIN_WIDTH(20)	TO:0000975 grain width	TO	1	0.00121	0.018
PLANT_AXIS_MORPHOLOGY_TRAIT(168)	TO:0000738 plant axis morphology trait	TO	2	0.00162	0.0225
PLANT_STRUCTURE_MORPHOLOGY_TRAIT(436)	TO:0000839 plant structure morphology trait	TO	3	0.00239	0.0277
PLANT_MORPHOLOGY_TRAIT(436)	TO:0000017 plant morphology trait	TO	3	0.00239	0.0277
BIOCHEMICAL_TRAIT(176)	TO:0000277 biochemical trait	TO	2	0.0022	0.0277
