# Supplementary material for: Discovering New QTNs and Candidate Genes Associated with Rice-Grain-Related Traits within a Collection of Northeast Core Set and Rice Landraces
Source: Plants (Basel). 2024 Jun 19;13(12):1707. doi: 10.3390/plants13121707 (PMC11207502; doi:10.3390/plants13121707)
Supplement: Supplementary file 1 [file plants-13-01707-s001.zip › Table S4. List of Mapman pathways associated with 60 candidate loci..xlsx]

## Sheet: Sheet1
Table S4: List of Mapman pathways associated with 60 candidate loci.
Gene Set Name(NO. Genes)	Description	Category	NO. Genes in Overlap (k)	p value	FDR
PROTEIN.SYNTHESIS.RIBOSOMAL_PROTEIN.PROKARYOTIC.CHLOROPLAST.50S_SUBUNIT.L11(2)	29.2.1.1.1.2.11 protein.synthesis.ribosomal protein.prokaryotic.chloroplast.50S subunit.L11	Mapman	1	5.6e-19	1.14e-16
MAJOR_CHO_METABOLISM.DEGRADATION.STARCH.GLUCAN_WATER_DIKINASE(2)	2.2.2.3 major CHO metabolism.degradation.starch.glucan water dikinase	Mapman	1	5.6e-19	1.14e-16
PROTEIN.DEGRADATION.UBIQUITIN(1028)	29.5.11 protein.degradation.ubiquitin	Mapman	9	5.41e-13	7.38e-11
TCA_/_ORG_TRANSFORMATION.TCA.PYRUVATE_DH.E3(4)	8.1.1.3 TCA / org transformation.TCA.pyruvate DH.E3	Mapman	1	6.65e-12	6.8e-10
PROTEIN.DEGRADATION.UBIQUITIN.E3.RING(408)	29.5.11.4.2 protein.degradation.ubiquitin.E3.RING	Mapman	5	4.49e-10	3.06e-08
PROTEIN.SYNTHESIS.RIBOSOMAL_PROTEIN.EUKARYOTIC.60S_SUBUNIT.L24(5)	29.2.1.2.2.24 protein.synthesis.ribosomal protein.eukaryotic.60S subunit.L24	Mapman	1	4.01e-10	3.06e-08
PROTEIN(4068)	29 protein	Mapman	17	6.88e-10	4.02e-08
PROTEIN.DEGRADATION.UBIQUITIN.PROTEASOM(67)	29.5.11.20 protein.degradation.ubiquitin.proteasom	Mapman	2	9.44e-08	4.83e-06
REDOX.THIOREDOXIN(68)	21.1 redox.thioredoxin	Mapman	2	1.19e-07	5.41e-06
PROTEIN.DEGRADATION.UBIQUITIN.E3(773)	29.5.11.4 protein.degradation.ubiquitin.E3	Mapman	6	1.54e-07	6.29e-06
PROTEIN.DEGRADATION(1692)	29.5 protein.degradation	Mapman	9	2.76e-07	1.03e-05
TRANSPORT.AMINO_ACIDS(103)	34.3 transport.amino acids	Mapman	2	2.5e-05	0.000854
PROTEIN.TARGETING.UNKNOWN(13)	29.3.99 protein.targeting.unknown	Mapman	1	5.69e-05	0.00179
PROTEIN.TARGETING.SECRETORY_PATHWAY.ER(14)	29.3.4.1 protein.targeting.secretory pathway.ER	Mapman	1	0.000104	0.00305
LIPID_METABOLISM.LIPID_DEGRADATION.LYSOPHOSPHOLIPASES.PHOSPHOLIPASE_D(16)	11.9.3.1 lipid metabolism.lipid degradation.lysophospholipases.phospholipase D	Mapman	1	0.000284	0.00775
TRANSPORT.UNSPECIFIED_ANIONS(18)	34.18 transport.unspecified anions	Mapman	1	0.00063	0.0161
TCA_/_ORG_TRANSFORMATION.TCA.PYRUVATE_DH(19)	8.1.1 TCA / org transformation.TCA.pyruvate DH	Mapman	1	0.000885	0.0213
