# Supplementary material for: Discovering New QTNs and Candidate Genes Associated with Rice-Grain-Related Traits within a Collection of Northeast Core Set and Rice Landraces
Source: Plants (Basel). 2024 Jun 19;13(12):1707. doi: 10.3390/plants13121707 (PMC11207502; doi:10.3390/plants13121707)
Supplement: Supplementary file 1 [file plants-13-01707-s001.zip › Table S5. Detailed information of enriched chromatin states of 60 candidate genes for grain related traits using PlantGSAD.xlsx]

## Sheet: Sheet1
Table S5: Detailed information of enriched chromatin states of 60 candidate genes grain related traits inferred using PlantGSAD
Gene Set Name(NO. Genes)	Description	Category	NO. Genes in Overlap (k)	p value	FDR
H3K36me2-SRX1267304_related_gene(20856)	H3K36me2-SRX1267304 related gene	ERG	51	1.11e-14	6.78e-12
H3K36me3-SRX038892_related_gene(18196)	H3K36me3-SRX038892 related gene	ERG	45	1.33e-12	5.71e-10
H3K4me3-SRX082183_related_gene(17017)	H3K4me3-SRX082183 related gene	ERG	43	2.45e-12	8.73e-10
H3K36me1-SRX1267299_related_gene(19188)	H3K36me1-SRX1267299 related gene	ERG	46	2.85e-12	9.39e-10
H3K36me3-SRX1267301_related_gene(18478)	H3K36me3-SRX1267301 related gene	ERG	44	2.02e-11	5.09e-09
H3K4me3-SRX082182_related_gene(20794)	H3K4me3-SRX082182 related gene	ERG	47	2.48e-11	5.91e-09
H3K36me3-SRX1267305_related_gene(17562)	H3K36me3-SRX1267305 related gene	ERG	42	7.79e-11	1.52e-08
H3K36me2-SRX1267300_related_gene(22388)	H3K36me2-SRX1267300 related gene	ERG	48	1.53e-10	2.69e-08
H3K27ac-5d_seedling_dark_related_gene(25663)	H3K27ac-5d seedling dark related gene	ERG	51	6.71e-10	5.22e-08
H3K4me3-SRX189766_related_gene(30915)	H3K4me3-SRX189766 related gene	ERG	56	1.62e-09	1.22e-07
H3K4me3-SRX1011367_related_gene(26325)	H3K4me3-SRX1011367 related gene	ERG	51	2.23e-09	1.61e-07
H4K16ac-SRX1044780_related_gene(21262)	H4K16ac-SRX1044780 related gene	ERG	45	2.26e-09	1.61e-07
DHS-SRX038423_related_gene(26376)	DHS-SRX038423 related gene	ERG	51	2.44e-09	1.71e-07
H3K4me3-SRX1011371_related_gene(25148)	H3K4me3-SRX1011371 related gene	ERG	48	2.94e-08	1.61e-06
H3K4me3-5d_seedling_dark_related_gene(32888)	H3K4me3-5d seedling dark related gene	ERG	56	3e-08	1.62e-06
H3K4me3-SRX1011369_related_gene(24415)	H3K4me3-SRX1011369 related gene	ERG	47	3.73e-08	2e-06
H3K4me3-seedling_related_gene(32101)	H3K4me3-seedling related gene	ERG	55	4.38e-08	2.28e-06
H4K12ac-SRX038893_related_gene(22054)	H4K12ac-SRX038893 related gene	ERG	44	5.02e-08	2.59e-06
H3K4me3-SRX1011373_related_gene(24897)	H3K4me3-SRX1011373 related gene	ERG	47	8.36e-08	3.85e-06
H3K4me3-SRX016122_related_gene(31719)	H3K4me3-SRX016122 related gene	ERG	54	1.09e-07	4.97e-06
H3K4me3-SRX189767_related_gene(31860)	H3K4me3-SRX189767 related gene	ERG	54	1.32e-07	5.91e-06
H3K4ac-SRX1620994_related_gene(27304)	H3K4ac-SRX1620994 related gene	ERG	49	2.15e-07	9.47e-06
H3K4me3-callus_related_gene(32356)	H3K4me3-callus related gene	ERG	54	2.58e-07	1.12e-05
ATAC-SRX1470686_related_gene(7672)	ATAC-SRX1470686 related gene	ERG	22	2.93e-07	1.26e-05
ATAC-SRX1470694_related_gene(7203)	ATAC-SRX1470694 related gene	ERG	21	4.02e-07	1.64e-05
H3K9ac-SRX1620997_related_gene(25904)	H3K9ac-SRX1620997 related gene	ERG	47	4.09e-07	1.65e-05
H3K23ac-SRX1044779_related_gene(36831)	H3K23ac-SRX1044779 related gene	ERG	57	1.07e-06	4.14e-05
H3K4me2-SRX038891_related_gene(33603)	H3K4me2-SRX038891 related gene	ERG	54	1.27e-06	4.75e-05
ATAC-SRX1470687_related_gene(8116)	ATAC-SRX1470687 related gene	ERG	22	1.32e-06	4.91e-05
H3K9ac-SRX016126_related_gene(34035)	H3K9ac-SRX016126 related gene	ERG	54	2.14e-06	7.69e-05
H3K4me2-5d_seedling_dark_related_gene(31999)	H3K4me2-5d seedling dark related gene	ERG	52	2.34e-06	8.29e-05
H3K27ac-callus_related_gene(22984)	H3K27ac-callus related gene	ERG	42	3.68e-06	0.000127
H3K27ac-seedling_related_gene(27673)	H3K27ac-seedling related gene	ERG	47	4.94e-06	0.000157
H3K36me1-SRX1267303_related_gene(11083)	H3K36me1-SRX1267303 related gene	ERG	26	4.93e-06	0.000157
ATAC-SRX1470688_related_gene(7451)	ATAC-SRX1470688 related gene	ERG	20	6.42e-06	0.000198
H3K27ac-5d_seedling_CK_related_gene(18472)	H3K27ac-5d seedling CK related gene	ERG	36	6.92e-06	0.00021
H3K27ac-SRX1620996_related_gene(11959)	H3K27ac-SRX1620996 related gene	ERG	27	7.91e-06	0.000239
DHS-SRX038424_related_gene(29038)	DHS-SRX038424 related gene	ERG	47	2.7e-05	0.000771
ATAC-SRX1470685_related_gene(2713)	ATAC-SRX1470685 related gene	ERG	10	4.89e-05	0.00132
H2A.Z-seedling_10pm_related_gene(30545)	H2A.Z-seedling 10pm related gene	ERG	48	4.95e-05	0.00133
H3K9ac-5d_seedling_dark_related_gene(20665)	H3K9ac-5d seedling dark related gene	ERG	36	0.000169	0.00383
H2A.Z-seedling_10am_rep3_related_gene(29677)	H2A.Z-seedling 10am rep3 related gene	ERG	45	0.000446	0.00886
H3K27me3-SRX016130_related_gene(20901)	H3K27me3-SRX016130 related gene	ERG	35	0.000631	0.0119
H2A.Z-callus_rep2_related_gene(30001)	H2A.Z-callus rep2 related gene	ERG	44	0.00154	0.0278
ATAC-SRX1470684_related_gene(2079)	ATAC-SRX1470684 related gene	ERG	7	0.00274	0.0465
STATE3(18037)	State3 Preferential epigenetics marks: H3K36me2,histone acetylation; Preferential location: 3'UTR	Sta	45	8.46e-13	4.02e-10
STATE4(12711)	State4 Preferential epigenetics marks: H3K36me2,H3K36me3,H3K4me2; Preferential location: exon	Sta	35	3.76e-11	8.05e-09
STATE13(17439)	State13 Preferential epigenetics marks: histone acetylation,H3K4me3,H3K4me2,H3K36me3,H3K36me2,H2A.Z; Preferential location: 5'UTR	Sta	40	2.07e-09	1.53e-07
STATE14(12884)	State14 Preferential epigenetics marks: H3K4me3,H3K4me3,H3K36me3,H2A.Z,histone acetylation; Preferential location: intron	Sta	32	2.17e-08	1.22e-06
STATE1(23393)	State1 Preferential epigenetics marks: weak histone acetylation; Preferential location: intron,promoter,3'UTR,intergenic	Sta	46	2.79e-08	1.55e-06
STATE21(11203)	State21 Preferential epigenetics marks: acessible DNA; Preferential location: intergenic,promoter	Sta	29	4.12e-08	2.18e-06
STATE22(24476)	State22 Preferential epigenetics marks: acessible DNA; Preferential location: intergenic,promoter	Sta	43	8.96e-06	0.000268
STATE15(13500)	State15 Preferential epigenetics marks: H3K4me3,H3K4me3,H3K36me3; Preferential location: intron	Sta	28	4.24e-05	0.00116
STATE18(15341)	State18 Preferential epigenetics marks: histone acetylation,acessible DNA,H2A.Z,H3K4me3; Preferential location: 5'UTR,promoter,intergenic	Sta	30	7.89e-05	0.00194
STATE5(11031)	State5 Preferential epigenetics marks: H3K36me3,H3K4me2; Preferential location: intron	Sta	24	8.2e-05	0.00201
STATE2(19033)	State2 Preferential epigenetics marks: H3K36me1,histone acetylation; Preferential location: promoter,3'UTR,intergenic	Sta	34	0.000175	0.00394
