# Supplementary material for: Discovering New QTNs and Candidate Genes Associated with Rice-Grain-Related Traits within a Collection of Northeast Core Set and Rice Landraces
Source: Plants (Basel). 2024 Jun 19;13(12):1707. doi: 10.3390/plants13121707 (PMC11207502; doi:10.3390/plants13121707)
Supplement: Supplementary file 1 [file plants-13-01707-s001.zip › Table S6. The FPKM expression values in different tissues of the 60 candidate genes for four rice grain related traits..xlsx]

## Sheet: Sheet1
Table S6: The FPKM expression values in different tissues of the 60 candidate genes for four rice grain related traits.
Locus	Leaves-20 days	Post-emergence inflorescence	Pre-emergence inflorescence	Anther	Pistil	Seed-5 DAP	Embryo- 25 DAP	Endosperm- 25 DAP	Seed- 10 DAP	Shoots
LOC_Os05g06470.1	14.2605	16.6034	26.2594	17.346	20.0805	13.7596	17.2057	13.3886	12.0189	37.1866
LOC_Os05g06480.1	0	3.89827	0	7.13291	1.05824	399.067	0	3.28145	32.3287	0
LOC_Os05g06460.1	1.6378	5.7998	22.514	0.534279	6.04734	33.6691	45.4765	1.60708	3.76392	19.04
LOC_Os05g06450.1	7.69128	19.6554	55.9545	4.61362	25.7224	16.0393	21.7051	1.25521	2.81832	11.373
LOC_Os05g06440.1	11.7942	19.7282	33.888	13.5571	10.3548	38.2053	9.74258	43.4668	45.8631	33.6083
LOC_Os05g06430.1	36.3586	122.168	157.232	67.6035	93.6815	85.1917	79.1021	7.75297	13.2077	67.8446
LOC_Os12g20150.1	24.491	15.0241	12.2561	91.3927	13.0079	5.5697	30.9213	0.998364	1.98121	34.9864
LOC_Os12g20144.1	7.7589	14.5257	24.7583	4.27666	15.832	9.70301	26.2179	3.20256	11.2727	31.1331
LOC_Os02g42700.1	17.9002	50.3822	26.1745	27.5862	39.2428	33.2761	13.2606	3.53155	5.23981	11.9476
LOC_Os02g42590.1	13.3695	13.6694	32.2367	16.3651	20.2016	14.8384	9.47423	3.03166	4.70698	28.846
LOC_Os02g42690.3	7.60069	10.1955	1.45608	5.20296	10.8095	3.92256	1.10685	20.3434	6.75568	8.57692
LOC_Os02g42650.1	0	4.4072	47.3868	0	3.654	1.29248	0.69911	0	0	8.29813
LOC_Os04g58250.1	7.52377	7.66919	9.50539	4.14881	15.3395	7.04452	2.488	0.957253	0.563071	6.64953
LOC_Os04g58280.2	7.7988	61.554	16.155	22.8634	190.819	65.7222	336.242	42.7486	56.1351	138.16
LOC_Os04g58320.2	12.9674	19.7686	14.5584	5.08589	10.9317	21.1298	18.2763	6.29444	8.74579	30.3357
LOC_Os04g58390.1	3.40111	23.7279	35.7092	13.7047	14.4862	23.5827	0.606365	3.61558	10.9124	11.9665
LOC_Os04g58240.1	20.2621	27.6558	49.6381	20.4854	56.8133	49.2502	29.1551	14.5772	18.1595	18.7195
LOC_Os04g58330.1	20.8806	8.99337	11.671	5.91248	20.4116	10.0941	9.356	88.0945	29.9227	68.0333
LOC_Os04g58310.1	0	3.94352	1.43797	0.483134	5.08758	12.6936	38.6529	2.92319	3.40541	0
LOC_Os06g06030.1	80.3026	173.839	199.537	199.438	189.22	180.428	65.667	33.8184	41.9037	119.447
LOC_Os06g06050.1	10.9365	8.17658	5.21839	6.48177	19.002	11.742	7.22253	2.71769	4.09518	5.6426
LOC_Os06g06090.1	31.9018	48.303	48.5965	50.9089	42.7193	31.9749	20.4909	11.829	13.235	55.7679
LOC_Os06g05990.1	0	0	0	0	0	0	0	0	0	0
LOC_Os06g06150.1	0	0	0	0	0	0	0	0	0	0
LOC_Os01g07740.1	5.86881	27.3193	36.8878	28.6064	61.5775	32.3342	26.0029	17.6198	16.978	9.37817
LOC_Os01g07760.2	79.4385	90.1217	108.028	49.3992	98.4968	42.9071	163.821	4.2279	5.51822	102.463
LOC_Os01g07780.1	32.516	38.4175	5.88994	2.09069	7.03078	5.54351	3.66834	0	0	13.191
LOC_Os01g07720.4	9.78832	12.4918	18.8385	7.43661	12.6163	13.3323	13.4451	3.0977	5.43318	31.1342
LOC_Os03g03080.1	0	1.48137	0	0	0	0	0	0	0	8.46296
LOC_Os03g03020.1	42.9203	55.3042	23.0365	0.80353	19.8841	26.8296	6.07482	0	2.35175	89.3229
LOC_Os03g03130.1	42.879	73.2326	66.4563	41.6881	86.0975	91.1745	32.7616	14.2069	20.2316	42.9488
LOC_Os03g07430.1	12.1807	30.3022	12.9685	8.24778	14.4219	13.6862	22.1619	3.53756	2.04312	36.2833
LOC_Os03g07450.1	0	6.23804	50.5719	0.343963	25.3032	7.83875	0.900405	0	0	7.2013
LOC_Os05g40820.2	25.6897	119.024	183.054	25.2755	285.048	161.099	216.645	13.465	29.7208	76.2561
LOC_Os05g40790.1	0	0.632882	2.12917	1.11058	0.710917	50.115	1.24765	12.1632	31.0533	0
LOC_Os08g43410.1	0	10.5095	38.4887	0.914543	6.33659	1.73334	4.633	0	0	0.910142
LOC_Os08g43430.1	3.60454	7.98157	23.7945	4.03048	5.52578	18.6193	1.00376	0	0	6.1422
LOC_Os08g43440.1	95.7452	16.8793	0.73499	30.0992	4.0785	13.0661	1.26341	0	0	3.42984
LOC_Os08g43450.1	0	6.86228	4.70951	2.2448	6.09594	3.56207	1.32243	0.401214	0.949886	2.56041
LOC_Os08g43470.1	19.0955	32.1502	38.9363	19.2694	39.7169	42.632	25.8545	13.8051	14.8687	16.3856
LOC_Os08g43480.1	8.87599	17.3774	11.6609	3.38732	2.27775	21.4323	11.2255	57.2089	29.9463	6.52708
LOC_Os08g43540.1	19.1576	68.0907	80.9801	34.4339	68.864	72.1363	35.4032	18.4866	23.2173	31.8072
LOC_Os08g43510.1	4.39135	10.7554	12.5483	19.3547	10.2906	13.46	2.7837	2.86167	3.4311	5.70439
LOC_Os10g10990.1	20.5889	26.4023	29.3127	14.6815	43.4569	25.395	25.3317	24.7245	21.2258	14.8201
LOC_Os10g11110.1	11.8791	13.0887	19.8466	16.8724	20.5934	15.5463	21.2371	2.85815	5.68564	25.211
LOC_Os03g53050.1	7.34404	11.652	19.9823	12.5333	22.6329	13.3679	7.84808	0.891597	2.5598	7.16173
LOC_Os03g53070.1	12.5375	37.8841	21.6156	24.0934	31.3257	25.5501	11.8073	24.021	9.44362	7.14667
LOC_Os03g53080.1	1.42182	3.50474	2.4781	3.3989	3.67033	3.80046	1.75108	1.50194	1.41	1.33344
LOC_Os03g53110.1	21.9313	34.7048	19.3653	33.3997	32.0399	38.3635	18.8866	10.7106	19.1344	15.8904
LOC_Os03g53100.1	0	2.79102	0	0	22.953	71.8224	0	0	0	0
LOC_Os03g53150.1	4.82821	134.926	59.3453	3.24453	57.0347	30.3377	3.71684	1.35242	2.41025	33.9093
LOC_Os03g53090.1	0	0	0	0	0	0	0	0	0	0
LOC_Os12g25200.1	106.206	1.31637	3.57051	0.322924	7.8158	0	0	0	0	8.23031
LOC_Os12g25210.1	13.2931	35.0646	76.0705	45.8926	59.6965	101.841	16.4032	5.41345	9.08334	24.7381
LOC_OS06g06080.1	18.0898	5.68213	2.12251	9.07193	11.1054	5.34324	7.32147	0.901919	0.841379	43.734
LOC_Os06g06160.1	21.8153	39.7325	15.813	3.31724	10.203	9.51175	5.34298	0.900119	2.0782	86.7329
LOC_Os04g39440.1	20.3027	14.3241	7.80129	44.3612	24.5952	34.1309	17.1529	40.322	29.1337	56.7818
LOC_Os04g39489.1	12.3927	8.10915	1.43131	201.016	5.7584	15.8325	0.310961	1.66645	2.50064	9.66931
LOC_Os04g39560.1	19.9462	23.3909	19.5367	16.3232	26.3893	30.4278	18.8244	152.626	142.559	10.6684
LOC_Os02g42600.1	14.0215	8.58067	14.7457	9.7531	11.5897	7.55213	12.5187	4.1816	6.02408	57.051
